# Supplementary material for: Circulating tumour cell enumeration does not correlate with Miller–Payne grade in a cohort of breast cancer patients undergoing neoadjuvant chemotherapy
Source: Breast Cancer Res Treat. 2020 May 6;181(3):571–80. doi: 10.1007/s10549-020-05658-7 (PMC7220879; doi:10.1007/s10549-020-05658-7)
Supplement: Supplementary file 3 — Supplementary Table S1 Clinicopathological characteristics and CTC counts (XLSX 18 kb) [file 10549_2020_5658_MOESM3_ESM.xlsx]

## Sheet: Table S1
Supplementary Table 1 Clinicopathological characteristics and CTC counts
ID	Age	BMI	Tumour Type	Grade	Receptor Status			ER/PR Status	Molecular Subtype	Staging		LN	LVI	Radiology Response to Post-NAC	Miller Payne Grade	3-year Follow-up	Total CTC number change	CTCs of Pre-Chemo-Giemsa						CTCs Post-Chemo-Giemsa
					ER Status	PR Status	HER2 Status			C-TNM	P-TNM							Single	Doublet	Clusters (Total Number)	Clusters (Total Cells)	Total CTC Number	Total CTC Cells	Single	Doublet	Clusters (Total Number)	Clusters (Total Cells)	Total CTC Number	Total CTC Cells
1	61-70	29	Ductal	G2	+	+	-	ER+/PR+	Luminal-A-like	T3N3M0	ypT3N3	12 of 21	Positive	Partial	3	AWD	Decreased	7	8	12	171	27	194	3	0	0	0	3	3
2	21-30	23.9	Ductal	G3	+	+	-	ER+/PR+	Luminal-A-like	T3N1M0	ypTis N0	0 of 12	N/A	Partial	5	ANED	Decreased	5	4	2	7	11	20	2	0	0	0	2	2
3	31-40	24.09	Ductal	G2	+	+	-	ER+/PR+	Luminal-A-like	T3N1M0	ypT1bN1	1 of 12	Not Identified	Partial	3	DOD	Increased	1	1	0	0	2	3	3	0	0	0	3	3
4	31-40	21.6	Ductal	G2	+	+	-	ER+/PR+	Luminal-A-like	T2N1M0	ypT1cN2	8 of 33	Positive	Partial	2	ANED	Increased	0	2	1	3	3	7	6	1	2	6	9	14
5	41-50	26.29	Ductal	G2	+	+	+	ER+/PR+	Luminal-B (HER2+)	T3N0M0	ypT2N1mi (sn)	1 of 3 sentinel	Not Identified	Partial	4	ANED	Decreased	6	3	8	32	17	44	2	0	0	0	2	2
6	41-50	21.9	Ductal	G2	+	+	-	ER+/PR+	Luminal-A-Like	T3N3M0	ypT3N2Mx	6 of 16	Positive (Biopsy and Sugery)	Complete	3	ANED	Decreased	7	2	0	0	9	11	1	3	1	3	5	10
7	31-40	21.91	Ductal	G2	+	+	-	ER+/PR+	Luminal-A-Like	T2N2M0	ypT2N1a	3 of 19	Positive	Complete	2	ANED	Decreased	3	1	0	0	4	5	0	0	0	0	0	0
8	51-60	27.84	Lobular	G2	+	-	+	ER+/PR-	Luminal-B (HER2+)	T2N2M0	ypT0N0	0 of 14	N/A	Complete	5	ANED	No change	2	0	0	0	2	2	1	1	0	0	2	3
9	41-50	24.5	Ductal	G2	+	+	-	ER+/PR+	Luminal-A-like	T3N1M0	ypT3N1	3 of 26	Not Identified	Partial	2	ANED	Increased	0	0	0	0	0	0	14	6	6	61	26	87
10	41-50	37.04	Ductal	G3	+	+	-	ER+/PR+	Luminal-A-like	T3N2M0	ypT3N2	6 of 7	Positive	No Response	1	DOD	Increased	0	0	0	0	0	0	6	4	4	16	14	30
11	41-50	28.7	Ductal	G2	+	+	-	ER+/PR+	Luminal-A-like	T3N1M0	ypT1cN1	3 of 28	Not Identified	Partial	2	ANED	Decreased	31	17	25	128	73	193	2	6	4	191	12	205
12	61-70	28.86	Lobular	G2	+	+	-	ER+/PR+	Luminal-A-like	T3N1M0	ypT3N2	5 of 23	Not Identified	Partial	2	ANED	Increased	0	0	0	0	0	0	1	0	0	0	1	1
13	41-50	31.89	Ductal	G1	+	+	-	ER+/PR+	Luminal-A-like	T3N1M0	ypT1cN1	2 of 28	Positive	Partial	3	ANED	Increased	22	3	5	37	30	65	300	0	0	0	300	300
14	41-50	23.46	Ductal	G2	-	-	-	ER-/PR-	Basal like/TNBC	T2N0M0	ypT1a N0 (sn)	0 of 2	Not Identified	Complete	3	ANED	Increased	0	0	0	0	0	0	13	8	0	0	21	29
15	31-40	24.6	Ductal	G2	+	+	+	ER+/PR+	Luminal-B (HER2+)	T1N0M0	ypT1bN0 (sn)	0 of 2	Not Identified	Complete	4	ANED	Increased	3	0	0	0	3	3	3	3	6	32	12	41
16	31-40	18.66	Ductal	G2	-	-	-	ER-/PR-	Basal like/TNBC	T2N0M0	ypT1aN0 (sn)	0 of 3	Not Identified	Partial	3	ANED	Decreased	20	5	2	11	27	41	12	3	7	62	22	80
17	41-50	28.9	Ductal	G3	-	-	-	ER-/PR-	Basal like/TNBC	T2N1M0	ypT1aN1	1 of 5	Not Identified	Partial	4	ANED	Decreased	13	14	31	751	58	792	21	13	8	90	42	137
18	51-60	33.53	Ductal	G3	-	-	+	ER-/PR -	HER2 enriched	T2N1M0	ypT0N0	0 of 31	N/A	Complete	5	ANED	Increased	8	0	3	12	11	20	63	24	26	100	113	211
19	41-50	24.22	Ductal	G1	+	+	-	ER+/PR+	Luminal-A-like	T2N1M0	ypT1cN0	0 of 15	Not Identified	Partial	2	ANED	Increased	95	26	40	281	161	428	145	27	23	201	195	400
20	31-40	24.24	Ductal	G3	-	-	-	ER-/PR-	Basal like/TNBC	T2N0M0	ypT1cN0(sn)	0 of 3	Not Identified	Partial	2	AWD	Increased	1	0	0	0	1	1	19	7	3	23	29	56
21	41-50	32.4	Ductal	G3	-	-	-	ER-/PR-	Basal like/TNBC	T2N0M0	ypT0N0(sn)	0 of 5	N/A	Complete	5	ANED	Increased	5	0	0	0	5	5	9	4	2	8	15	25
22	31-40	29.17	Ductal	G3	-	-	-	ER-/PR-	Basal like/TNBC	T1N1M0	ypTisN1mi	1 of 10	Positive (Biopsy)	Partial	5	ANED	Decreased	9	4	7	127	20	144	0	2	4	19	6	23
23	61-70	30.9	Ductal	G2	+	+	-	ER+/PR+	Luminal-A-like	T3N1M0	ypT2N1	1 of 8	Not Identified	Partial	3	ANED	Decreased	4	6	10	37	20	53	2	0	6	50	8	52
24	51-60	26.53	Lobular	G2	+	+	-	ER+/PR+	Luminal-A-like	T3N1M0	ypT3N2	5 of 8	Not Identified	Partial	3	ANED	Increased	2	3	0	0	5	8	7	2	1	4	10	15
25	51-60	24.57	Ductal	G2	+	+	-	ER+/PR+	Luminal-A-like	T3N1M0	ypT3N3	10 of 12	Positive	Partial	2	AWD	No change	0	3	0	0	3	6	2	0	1	5	3	7
26	41-50	33	Ductal	G3	-	-	-	ER-/PR-	Basal like/TNBC	T3N1M0	ypT1cN0 (sn)	0 of 6	Not Identified	Partial	3	ANED	Decreased	5	2	2	16	9	25	2	1	0	0	3	4
ER (Oestrogen receptor), PR (Progesterone receptor), HER2 (Human epidermal growth factor receptor), TNBC (Triple negative breast cancer).
AWD (Alive with disease), ANED (Alive with no evidence of disease), DOD: Dead of disease
